# Supplementary material for: A Comparative Study on the Mycelium and Fruiting Body of Meripilus giganteus: Chemical Composition and Biological Activity
Source: Curr Issues Mol Biol. 2025 Apr 25;47(5):302. doi: 10.3390/cimb47050302 (PMC12110640; doi:10.3390/cimb47050302)
Supplement: Supplementary file 1 [file cimb-47-00302-s001.zip]

Archive with 1 entries (1 files):
- cimb-3550052-supplementary.pdf
